# Supplementary material for: Bioconversion-Based Postbiotics Enhance Muscle Strength and Modulate Gut Microbiota in Healthy Individuals: A Randomized, Double-Blind, Placebo-Controlled Trial
Source: Nutrients. 2025 Dec 17;17(24):3937. doi: 10.3390/nu17243937 (PMC12813636; doi:10.3390/nu17243937)
Supplement: Supplementary file 1 [file nutrients-17-03937-s001.zip]

Archive with 1 entries (1 files):
- nutrients-4024797-supplementary.pdf
